# Supplementary material for: ABCA1 Expression Is Upregulated in an EMT in Breast Cancer Cell Lines via MYC-Mediated De-Repression of Its Proximal Ebox Element
Source: Biomedicines. 2022 Mar 2;10(3):581. doi: 10.3390/biomedicines10030581 (PMC8945546; doi:10.3390/biomedicines10030581)
Supplement: Supplementary file 1 [file biomedicines-10-00581-s001.zip]

Archive with 1 entries (1 files):
- biomedicines-1593244-supplementary.pdf
